# Supplementary material for: Biometric Identification of Taxodium spp. and Their Hybrid Progenies by Electrochemical Fingerprints
Source: Biosensors (Basel). 2021 Oct 18;11(10):403. doi: 10.3390/bios11100403 (PMC8534068; doi:10.3390/bios11100403)
Supplement: Supplementary file 1 [file biosensors-11-00403-s001.zip]

Archive with 1 entries (1 files):
- biosensors-1395816-supplementary.pdf
